# Supplementary material for: Writing Abilities in Primary Progressive Aphasia: A Scoping Literature Review
Source: Brain Sci. 2026 Apr 17;16(4):420. doi: 10.3390/brainsci16040420 (PMC13114305; doi:10.3390/brainsci16040420)
Supplement: Supplementary file 1 [file brainsci-16-00420-s001.zip]

Archive with 5 entries (5 files):
- Supplementary Materials_final.pdf
- Table S1_Results.xlsx
- Table S2_Tasks.xlsx
- Table S3_Errors definition.xlsx
- Table S4_Features definition.xlsx
