# Supplementary material for: Writing Abilities in Primary Progressive Aphasia: A Scoping Literature Review
Source: Brain Sci. 2026 Apr 17;16(4):420. doi: 10.3390/brainsci16040420 (PMC13114305; doi:10.3390/brainsci16040420)
Supplement: Supplementary file 1 [file brainsci-16-00420-s001.zip › Table S1_Results.xlsx]

## Sheet: writing to dictation
paper	task	Language	type of study	Subjects	real words - difference between groups	real words - error type	Regular words - difference between groups	regular words - error type	irregular words - difference between groups	irregular words - error type	Regularity Effect	non-words - difference between group	non-word - error type	lexicality effect	psycholinguistic variables effect	Sentences - difference between groups	Letters - difference between groups	frequency effect of letters	Numbers - difference between groups
Benedet et al., 2006	ENAL	Spanish	Single case	1 svPPA, 11 HC	svPPA < HC*	NA	NA	NA	NA	NA	NA	NA	NA	NA	NA	NA	NA	NA	NA
	ENAL	Spanish	Single case	1svPPA (t1, t2= +2 years)	t2 = t1	NA	NA	NA	NA	NA	NA	NA	NA	NA	NA	NA	NA	NA	NA
Calabria et al., 2021	BDAE	Spanish	Single case	1 svPPA	svPPA = HC*	NA	NA	NA	NA	NA	NA	NA	NA	NA	NA	1 svPPA = HC*	NA	NA	NA
Clerc et al., 2015	Ad hoc task	French	Single case	1 svPPA	svPPA < HC*	NA	NA	NA	NA	NA	NA	NA	NA	NA	NA	NA	NA	NA	NA
	ad hoc task	French	Single Case	1 svPPA (t2: +7months; t3: +16 months)	t2: svPPA = HC t3: svPPA < HC	NA	NA	NA	NA	NA	NA	NA	NA	NA	NA	NA	NA	NA	NA
Code et al., 2006	PALPA	English	Single Case	1 nfvPPA (t1, t2=+1year)	t2 = t1	NA	NA	NA	NA	NA	NA	t2 = t1	NA	NA	NA	NA	NA	NA	NA
Code et al., 2013	PALPA	English	Single case	1 nfvPPA	nfvPPA = HC*	NA	NA	NA	NA	NA	nfvPPA: n.s.	NA	NA	NA	nfv-PPA: n.s. effect of letter length, imageability and frequency	NA	NA	NA	NA
Fushimi et al., 2003	SLTA	Japanese	Single case	1 svPPA	NA	NA	kana: svPPA = HC*	NA	kanji: svPPA < HC*	NA	NA	NA	NA	NA	NA	NA	NA	NA	NA
Graham et al., 2000	Ad hoc task	English	Group study	14 svPPA, 24 HC	svPPA < HC	svPPA: phonologically plausible > phonologically non plausible	NA	NA	NA	NA	svPPA: irregular < regular	6 svPPA = HC; 2svPPA < HC	NA	NA	sv-PPA: frequency:low < high; frequency x regularity: irregular with low frequency< regular with high frequency	NA	NA	NA	NA
	ah hoc task	English	Group studdy	7 svPPA (t1, t2: +12/64 months)	t2 < t1	non phonologically plausible	NA	NA	NA	NA	NA	NA	NA	NA	low frequency < high frequency; irregular < irregular	NA	NA	NA	NA
Graham et al., 2004	Ad hoc task Graded Difficulty Spelling Test	English	Group study	14 nfvPPA; 24 HC	nfvPPA < HC	NA	NA	NA	nfvPPA < HC	NA	nfvPPA: irregular < regular	NA	NA	NA	NA	NA	NA	NA	NA
Grasso et al., 2017	ABRS	English	Single case	1 lvPPA, 34 HC	lvPPA < HC*	NA	NA	NA	NA	NA	lvPPA: irregular<regular	lvPPA = HC*	NA	NA	NA	NA	NA	NA	NA
Harris et al., 2018	Spelling Manchester Writing	English	Group study	8 svPPA, 12 nfvPPA, 13 lvPPA, 13 AD, 14 HC	svPPA = nfvPPA = lvPPA = AD = HC	NA	NA	NA	NA	NA	NA	NA	NA	NA	NA	NA	NA	NA	NA
Henry et al., 2012	ABRS	English	Group study	15PPA,15 HC	NA	NA	PPA = HC	NA	PPA < HC	NA	PPA: irregular< regular	PPA = HC	NA	PPA: non words = irregular; non words<regular	NA	NA	NA	NA	NA
Henry et al., 2013	ABRS	English	Single case	1 svPPA, 1 lvPPA	NA	NA	NA	NA	NA	NA	NA	svPPA = HC*, lvPPA < HC*	NA	NA	NA	NA	NA	NA	NA
Henry et al., 2016	ABRS	English	Group study	12 svPPA, 10 lvPPA, 11 nfvPPA, 12 HC	svPPA < HC, lvPPA < HC, nfvPPA =HC	NA	NA	NA	NA	NA	NA	svPPA = HC, lvPPA < svPPA, nfvPPA, HC, nfvPPA = HC	NA	svPPA: non words > words, lvPPA: non words < words, nfvPPA: n.s.	NA	NA	NA	NA	NA
Jefferies et al., 2006	ad hoc task	English	Single Case	1 svPPA (t1: +3year, t2: +4year)	NA	NA	NA	NA	NA	NA	NA	NA	NA	NA	NA	NA	t2=t1	low < high	NA
Krajenbrink et al., 2020	PALPA	English	Single case	1 svPPA	NA	NA	NA	NA	NA	NA	NA	svPPA = HC*	NA	NA	NA	NA	1 svPPA = HC*	NA	NA
Lavoie et al., 2019	BECLA	French	Single case	2 svPPA, 3 lvPPA	2 svPPA < HC*, 1 lvPPA = HC*, 2 lvPPA < HC*	NA	NA	NA	NA	NA	NA	2 svPPA = HC*, 1 lvPPA = HC*, 2 lvPPA < HC*	NA	NA	NA	NA	NA	NA	NA
Lo Monaco et al., 2020	ENPA	Italian	Group study	9 svPPA, 4 nfvPPA, 22 logopenic/mixed (lmPPA)°, 7 logopenicPS (lmPPA-PS)°, 7 CBD	9 svPPA = 2nfvPPA = 25 logopenic mixed (lmPPA) = 1CBD	lmPPA: central errors > peripheral errors, CBD: peripheral errors > central errors, svPPA: central errors > peripheral errors	-	-	-	-	-	nfvPPA < svPPA, lmPPA < svPPA, nfvPPA = lmPPA = lmPPA-PS	svPPA, lm-PPA: central > peripheral errors		-
Macoir et al., 2002	Ad hoc task	French	Single case	1 svPPA; 3 HC	NA	NA	svPPA = HC	NA	svPPA < HC	NA	svPPA: irregular<regular	NA	NA	NA	low frequency words < mid-frequency words < high frequency words	NA	NA	NA	NA
Macoir et al., 2021	BECLA	French	Single cases	4 lvPPA; 12 HC	NA	NA	lvPPA < HC*	NA	lvPPA < HC*	NA	NA	2 lvPPA < HC*, 2lvPPA = HC	NA	NA	NA	NA	NA	NA	NA
Meyer et al., 2016b	Ad hoc task	English	Group study	3 nfvPPA, 1 svPPA, 5 lvPPA	NA	NA	svPPA = nfvPPA = lvPPA	NA	svPPA < nfvPPA, lvPPA	NA	svPPA: irregular < regular	NA	NA	NA	sv-PPA: regularity x frequnecy effect: irregular low frequency words < irregular high frequency, regular high and low frequency	NA	NA	NA	NA
Morello Garcia et al., 2020	Ad hoc task	Spanish	Single case	1 svPPA, 7 HC	NA	NA	svPPA = HC	NA	svPPA < HC	NA	svPPA: irregular < regular;	svPPA = HC	NA	svPPA: non words > words (irregular)	NA	NA	NA	NA	NA
Nickels et al., 2023	ABRS	English	Group study	1 lvPPA, 17 HC	lvPPA < HC	NA	NA	NA	NA	NA	NA	lvPPA < HC	NA	lvPPA: non words < words	NA	NA	NA	NA	NA
Patterson et al., 2006	Ad hoc task	English	Group study	14 svPPA (7 severe and 7 mild)	NA	NA	svPPA (mild and severe) < HC*: on regular low frequency words; svPPA (severe) < HC*: on regular high frequency words; svPPA (mild) = HC* : on regular high frequency words	NA	svPPA (mild, severe) < HC* on irregular low and high frequency words	svPPA: regularization errors	svPPA (severe): irregular < regular words; svPPA (mild): irregular low frequency < all regular words; irregular high frequency= regular low frequency words	NA	NA	NA	svPPA (severe): Regularity x frequency effect: low frequency irregular words<low and high frequency regular words; svPPA (mild): low-frequency irregular< high frequency irregular, and low and high frequency regular words	NA	NA	NA	NA
Pineault et al., 2019	Not specified	French	Single case	1 svPPA, 6 HC	NA	NA	svPPA = HC*	NA	svPPA < HC*	NA	NA	svPPA = HC*	NA	NA	NA	NA	NA	NA	NA
Rofes et al., 2019	Johns Hopkins Dysgraphia	English	Group study	10 lvPPA, 8 nfvPPA, 11 svPPA	NA	NA	NA	NA	NA	NA	NA	nfvPPA < svPPA, lvPPA;	NA	NA	NA	NA	NA	NA	NA
												lvPPA = svPPA
Roher et al., 2010	Ad hoc task	English	Single case	1 lvPPA	lvPPA < HC*	lvPPA: single letters errors	lvPPA < HC*	NA	lvPPA < HC*	NA	NA	NA	NA	NA	NA	NA	NA	NA	NA
Rumiati et al., 2016	ENPA	Italian	Group study	9 PPA	PPA < HC*	NA	NA	NA	NA	NA	NA	PPA = HC*	NA	NA	NA	PPA < HC*	NA	NA	PPA < HC*
Sepelyak et al., 2011	Johns Hopkins Dysgraphia Battery	English	Group study	9 lvPPA; 5 svPPA, 6 not classifiable; 2 nfvPPA	NA	5/9 lvPPA: mainly PPE; 3/9 lvPPA: mainly PIN; 1/9 lvPPA: mainly PSW; 4/5 svPPA: mainly PPE; 1/5 svPPA: mainly PSW; 4/6 unclassificable: manily PPE; 1/6 unclassificable: mainly PIN; 1/6 unclassificable: mainly PSW; 2/3 nfvPPA: mainly PIN; 1/3 nfvPPA: mainly PSW	NA	NA	NA	NA	No differences were reported in the majority of the assesed single cases	NA	NA	2/9 lvPPA: words < non words; 2/9 lvPPA non words < words; 5/9 lvPPA: words =non words; 1/5 svPPA: words < non words; 4/5 svPPA words = non words; 1/6 unclassificable: non words < words; 5/6 unclassificable: words = non words; 2/2 nfvPPA: words = non words	1/9 lvPPA: abstract < concrete; 8/9 lvPPA: abstract = concrete; 5/5 svPPA: abstract = concrete; 2/2 nfvPPA: abstract = concrete; 1/6 unclassificable: abstract < concrete; 5/6 unclassificable: abstract = concrete;	NA	NA	NA	NA
															1/5 svPPA: long < short; 4/5 svPPA: long = short; 1/2 nfvPPA: long < short; 1/2 nfvPPA: long = short; 9/9 lvPPA: long = short; 6/6 unclassificable: long = short	NA	NA	NA	NA
Shah-Basak et al. 2021	PALPA	English	Single Case	1 nfv-PPA (t1, t2: +2years; t3: +3 years)	t3<t2; t1 t2=t1	NA	NA	NA	NA	NA	NA	NA	NA	NA	NA	NA	NA	NA	NA
Shim et al., 2012	PALPA	English	Group study	9 svPPA, 6 lvPPA, 20 nfvPPA, 36 HC	All PPA < HC	svPPA: more phonologically plausible errors; nfvPPA: more phonologically non plausible errors; lvPPA: both errors	svPPA = nfvPPA = lvPPA	NA	svPPA < nfvPPA, svPPA < lvPPA	NA	NA	all PPA < HC, nfvPPA < svPPA, svPPA = lvPPA, lvPPA = nfvPPA	NA	NA	NA	NA	NA	NA	NA
Silveri et al., 2014	ENPA	Italian	Group study	11 svPPA, 3 lvPPA, 21 nfvPPA, 4 APS/aph, 3 not classified	lvPPA, < HC*	NA	NA	NA	NA	NA	NA	lvPPA < HC*	NA	NA	NA	lvPPA < HC*	NA	NA	NA
					svPPA, nfvPPA, AOS = HC*							svPPA =HC*				svPPA = HC*
					lvPPA < nfvPPA							nfvPPA =HC*				nfvPPA < HC*
					lvPPA < svPPA							AOS=HC*				AOS=HC*
					svPPA = AOS							not classifiable = HC*				nfvPPA < svPPA
					lvPPA < AOS							lvPPA<svPPA				lvPPA < svPPA
					nfvPPA = AOS							lvPPA<nfvPPA				lvPPA = nfvPPA
					not classifiable =AOS							lvPPA=not classifiable				lvPPA=not classifiable
												nfvPPA=not classifiable				nfvPPA=not classifiable
												svPPA=not classifiable				svPPA=not classifiable
												svPPA = AOS				svPPA = AOS
												lvPPA < AOS				lvPPA = AOS
												nfvPPA = AOS				nfvPPA < AOS
												not classifiable = AOS				not classifiable = AOS
Tee et al., 2022	Ad hoc task	Chinese	Group study	10 svPPA, 9 nfvPPA, 21 lvPPA	svPPA < HC; lvPPA < HC; nfvPPA < HC; svPPA= lvPPA = nfvPPA	svPPA: Homophone and phonologically alike writing errors	NA	NA	NA	NA	NA	NA	NA	NA	all PPAgroups: Frequency: low < high	NA	NA	NA	NA
						lvPPA: visual and stroke errors									lvPPA and svPPA: Homophone density (accuracy decrease with increase of homophone density)
						nfvPPA: compound word and radical type writing errors									lvPPA: Stroke number (accuracy decrease with increase of stroke number)
Teichman et al., 2021	Ad hoc task	French	Group study	12 svPPA, 25 HC	NA	NA	svPPA = HC	NA	sv-PPA < HC	NA	svPPA: irregular < regular	svPPA < HC	NA	svPPA: non words<words (regular); non-words > words (irregular)	NA	NA	NA	NA	NA
Thomposon et al., 2007	PPVT-R	English	Group study	1 nfvPPA, HC	nfvPPA = HC	NA	NA	NA	NA	NA	NA	NA	NA	NA	NA	NA	NA	NA	NA
Tree et al., 2005	PALPA	English	Single case	1 nfvPPA	nfvPPA < HC*	NA	NA	NA	NA	NA	nfvPPA: no effect	nfvPPA < HC*	NA	NA	nfvPPA: imageability: low<high; no effect of: letter lenght, syllabe lenght, and frequency	NA	NA	NA	NA
Ota et al., 2025	SALA	Japanese	Group study	14 nfvPPA, 13 svPPA, 5 lvPPA, 20 HC	kanji: svPPA < nfvPPA, lvPPA < nfvPPA, lvPPA = svPPA; kana: nfvPPA < svPPA, svPPA = lvPPA, nfvPPA = lvPPA	NA	kanji: non-response errors in svPPA and lvPPA compared to nfvPPA, phonologically plausible substitutions more frequent in svPPA than in nfvPPA; kana: character omissions and stroke composition errors in nfvPPA compared to svPPA	NA	NA	NA	NA	NA	NA	NA	NA	NA	NA	NA	NA
*=impaired performance compared to normative data
Underlined studies included also imaging data
italics: including data from longitudinal study
° in result section reported as lvPPA
NA not assessed
n.s. not significant

## Sheet: written naming
paper	task	Language	type of study	Subjects	Overall performance- differences between gropus	Overall performance - regularity effect	Naming Objects - differences between groups	Lenght effect	Naming Actions - differences between groups	Psycholinguistic features of actions	Grammatical Class Effect
Benedet et al., 2006	ENAL	Spanish	Single case	1svPPA (t1, t2= +2 years)	NA	NA	t2<t1	NA	NA	NA	NA
Calabria et al., 2021	BDAE	Spanish	Single case	1 svPPA	NA	NA	1 svPPA = HC*	NA	NA	NA	NA
Cano et al., 2010	ad hoc	Spanish	Single case	1 nfvPPA (t1; t2: +4months)	NA	NA	t2=t1	NA	t2=t1	high=low frequency; high=low imageability; short=long words	t2, t1: actions < objects
Fushimi et al., 2003	SLTA	Japanese	Single case	1 svPPA	NA	1 svPPA < HC* irregular character (Kanji) 1 svPPA = HC* regular character (Kana)	NA	NA	NA	NA	NA
Graham et al., 2004	ad hoc task	English	Group study	14 nfvPPA; 25 HC	NA		nfvPPA < HC	long < short	NA	NA	NA
Haimester et al., 2016	CAT	English	Single case	2 nfvPPA	2 nfvPPA = HC*	NA	NA	NA	NA	NA	NA
Hernandez et al., 2008	ad hoc	Spanish	Single case	1 nfvPPA (t1; t2: +5 months; t3: +2 months; t4: +5 months; t5: +5months)	NA	NA	t5=t4=t3=t2=t1	NA	t5<t4<t3<t2<t1	NA	No response Semantic paragraphia Non related Morphological
Hillis et al., 2002	ad hoc	English	Single case	1 nfvPPA (t1: 8 year onset; t2; 8.5 yo; t3: 9yo; t4: 9.5yo; t5: 10yo; t6: 10.5yo)	NA	NA	NA	NA	NA	NA	t6: actions<objects t5, t4, t3, t2, t1 actions= objecst
				1 nfvPPA (t1: +3 years onset, t2: +4 yo, t3: +5yo)	NA	NA	NA	NA	NA	NA	t2, t3: actions < objects t1 actions = objects
				1 nfvPPA (t1: +5yo; t2: +6yo; t3: +7yo)	NA	NA	NA	NA	NA	NA	t3: actions < objects t2, t1 actions= objects
Lavoie et al., 2019	BECLA	French	Single case	2 svPPA	2 svPPA < HC*	NA	NA	NA	NA	NA	NA
				3 lvPPA	1 lvPPA < HC*	NA	NA	NA	NA	NA	NA
					1 lvPPA =HC*
					1 lvPPA not executed
Rumiati et al., 2016	ENPA	Italian	Group study	9 PPA	NA	NA	PPA = HC*	NA	PPA < HC*	NA	NA
Silveri et al., 2014	ENPA	Italian	Group study	11 svPPA, 3 lvPPA, 21 nfvPPA, 4 AOS, 3 not classified	NA	NA	svPPA < HC	NA	svPPA = HC	NA	NA
							nfvPPA < HC		lvPPA < HC
							lvPPA =HC		nfvPPA < HC
							not classified PPA < HC		not classified PPA = HC
							svPPA = lvPPA		lvPPA < svPPA
							svPPA < nfvPPA		svPPA = nfvPPA
							svPPA = not classified		svPPA = not classified
							lvPPA = nfvPPA		lvPPA = nfvPPA
							lvPPA = not classified		lvPPA = not classified
							nfvPPA = not classified		nfvPPA = not classified
							svPPA < AOS		svPPA = AOS
							lvPPA = AOS		lvPPA < AOS
							nfvPPA < AOS		nfvPPA = AOS
							not classified = AOS		not classified = AOS
Thompson et al., 2007	PPVT-R	English	Single case	1 nfvPPA	1 nfvPPA = HC*	NA	NA	NA	NA	NA	NA
*=impaired performance compared to normative data
Underlined studies included also imaging data
italics: including data from longitudinal study
NA not assessed
n.s. not significant

## Sheet: written sentence generation
paper	task	language	type of study	subjects	difference between groups global score	difference between groups global score errors type	Informativeness	Lexical level				Morphosyntactic Level
							Total words	Nouns	Function words	Pronouns	% Pronouns	Mean words per sentence (MLU)	Omission of determiners	Preposition errors	Stimulus verb not used as main verb	Total arguments	Total inappropriate arguments	Verbal predicate	Arguments per verbal predicate	I as subject	Sentence without main verb	Inflection errors
Roher et al., 2010	Ad hoc task	English	single case	1 lvPPA, HC	lvPPA < HC*	simple and agrammatic sentences	NA	NA	NA	NA	NA	NA	NA	NA	NA	NA	NA	NA	NA	NA	NA	NA
Benedet et al., 2006	ENAL	Spanish	single case	1 svPPA, 11 HC	svPPA < HC*	difficulties with atypical relative clauses (direct and inidect passive constructions), with auxiliary omission, and a tendency to replace passive sentences with active ones	NA	NA	NA	NA	NA	NA	NA	NA	NA	NA	NA	NA	NA	NA	NA	NA
	ENAL	Spanish	single case	1 sv-PPA: t1, t2:+ 52 months	t2 < t1	NA	NA	NA	NA	NA	NA	NA	NA	NA	NA	NA	NA	NA	NA	NA	NA	NA
Code et al., 2006	The Verb Generation Tak	English	single case	1 nfvPPA: t1;t2:+4 months; t3:+12 months	NA	NA	n.s. (t1 = t1 = t3)	n.s. (t1 = t1 = t3)	n.s. (t1 = t1 = t3)	n.s. (a reduction in t3 < t2 < t1)	n.s. (a reduction in t3 < t2 < t1)	stable over time (t3=t2=t1)	a qualitatively reduction (t3<t2<t1)	stable over time (t1 = t1 = t3)	a qualitatively increase (t3 > t2,t1)	n.s. (a reduction in t3 < t2, t1)	NA	NA	n.s. (t1 = t2 = t3)	n.s. (a reduction in t3 < t2< t1)	a qualitatively increase (t3 > t2 = t1)	not a clear pattern over time t3, t1 > t2
	an adaptation of PALPA-39			1nfvPPA: t1, t2: +10 months		NA	t2 < t1	NA	t2 < t1	a reduction in t2 < t1 (reduced to zero)	a reduction in t2 < t1 (reduced to zero)	a qualitatively reduction in t2 < t1	a qualitative clear increase (t2 > t1)	a qualitatively reduction in t2 < t1	NA	n.s (a reduction in t2 < t1)	t2 > t1	n.s (a reduction in t2 < t1)	stable over time t2=t1	a reduction in t2 < t1, reduced to zero	NA	NA
*=impaired performance compared to normative data
italics: including data from longitudinal study
NA not assessed
n.s. not significant

## Sheet: written description
paper	task	language	type of study	subjects	global score		Pragmatics														syllables	time													Lexical-semantic level
						global score types of errors	Total information Units or Content units (CU)	Adjective Content Units (%)	Noun Content Units (%)	Verb Content Units (%)	Noun Phrase Content Units (%)	Preposition Phrase Content Units (%)	Verb Phrase Content Units (%)	Communication Efficiency (%)	inaccurate/irrilevant information	Units of speech (total counts of every word, non word, false start)	CU/Unit of speech ratio: Total Information Unit/total units of speech	words per minute	total words	words per entry	number of total syllables	time (in seconds)	time (minutes)	unique lemmas	lexical density	familiarity	concreteness	Imageability	meaningfullness	Type Token Ratio: new words used/ tokens	AoA	co-occurence probability	semantic distinctiviness	frequency of words	number of nouns	nouns per word	unique nouns	number of verbs	verb/tot words	unique verbs	total number of content words	content words/total words	content words/total content and function words	function words	function words/total words	function words/total function and content words	determiners	content to function words ratio	pronouns
Code et al., 2006	Cookie Theft - BDAE (T1, T2); Picnic Picture - WAB (T3)	English	single case	1 nfvPPA over time (T1,T2,T3), 11HC, 14 nfvPPA	NA	NA	1nfvPPA t3 < t2= t1; 1 nfvPPA < HC	NA	NA	NA	NA	NA	NA	NA	NA	NA	NA	1 nfvPPA < HC; 1 nfvPPA t1=t2=t3	1 nfvPPA < HC; 1 nfvPPA t3 < t2 = t1	NA	NA	NA	1 nfvPPA: t3<t2	NA	NA	NA	NA	NA	NA	NA	NA	NA	NA	NA	1 nfvPPA = HC; 1 nfvPPA: t1 = t2 =t3	NA	NA	1 nfvPPA < HC; 1nfvPPA: t3=t2 < t1	NA	NA	1 nfvPPA < HC; 1 nfvPPA: t1 = t2 = t3	NA	NA	1 nfvPPA < HC; 1 nfvPPA: t3 < t1 = t2	NA	NA	1 nfvPPA: t3 < t2 = t1	NA	1 nfvPPA: t1 = t2=t3
Graham et al., 2004	Cookie Theft - BDAE	English	group study	14 nfvPPA, 11 HC	NA	NA	nfvPPA< HC	NA	NA	NA	NA	NA	NA	NA	nfvPPA > HC	NA	NA	nfvPPA < HC	nfvPPA < HC	NA	NA	nfvPPA > HC	NA	NA	NA	NA	NA	NA	NA	NA	NA	NA	NA	NA	nfvPPA < HC	n.s. (nfvPPA = HC)	NA	nfvPPA < HC	NA	NA	nfvPPA < HC	n.s. (nfvPPA = HC)	n.s. (nfvPPA = HC)	nfvPPA < HC	nfvPPA < HC	n.s. (nfvPPA = HC)	NA	n.s. (nfvPPA = HC)	NA
Josephy-Hernandez et al., 2023	Picninc Picture - WAB-R	English	group study	20 HC, PPA 75, 28 nfvPPA, 30 lvPPA, 17 svPPA	NA	NA	lvPPA < HC; svPPA < HC; nfvPPA = HC; nfvPPA = svPPA = lvPPA	NA	NA	NA	NA	NA	NA	NA	NA	PPA < HC; nfvPPA = lvPPA = svPPA	nfv-PPA > HC; svPPA > HC; lvPPA = HC; nfvPPA > lvPPA; svPPA > lvPPA; nfvPPA = svPPA	NA	NA	NA	NA	NA	NA	NA	NA	NA	NA	NA	NA	NA	NA	NA	NA	NA	NA	NA	NA	NA	NA	NA	NA	NA	NA	NA	NA	NA	NA	NA	NA
Krajenbrink et al., 2020	written picure description - CAT	English	single case	1 svPPA, HC	1 svPPA < HC*	NA	NA	NA	NA	NA	NA	NA	NA	NA	NA	NA	NA	NA	NA	NA	NA	NA	NA	NA	NA	NA	NA	NA	NA	NA	NA	NA	NA	NA	NA	NA	NA	NA	NA	NA	NA	NA	NA	NA	NA	NA	NA	NA	NA
Sitek et al., 2015 b	Cookie Theft - BDAE; A beach scene by Prof. EK Warrington or a Picture from Frenchay Aphasia Screening Test	Polish	group study	9 lvPPA, 13 MCI, 13 AD	NA	NA	NA	NA	NA	NA	NA	NA	NA	NA	NA	NA	NA	NA	n.s.	NA	NA	NA	NA	NA	NA	NA	NA	NA	NA	NA	NA	NA	NA	NA	n.s.	n.s.	NA	lvPPA > AD	NA	NA	NA	NA	NA	NA	NA	NA	NA	NA	NA
Sitek et al., 2015 a	Cookie Theft - BDAE; A beach scene by Prof. EK Warrington or a Picture from Frenchay Aphasia Screening Test	Polish	group study	17 PSP-RS, 10 nfvPPA	NA	NA	NA	NA	NA	NA	NA	NA	NA	NA	NA	NA	NA	NA	nfvPPA < PSP-RS	NA	NA	NA	NA	NA	NA	NA	NA	NA	NA	NA	NA	NA	NA	NA	nfvPPA < PSP-RS	n.s.	NA	nfvPPA < PSP-RS	NA	NA	NA	NA	NA	NA	NA	NA	NA	NA	NA
Taylor-Rubin et al. 2021	written picture description - CAT	English	single cases	3 svPPA, 1 lvPPA, HC	1 lvPPA = HC*; 2 svPPA < HC*; one svPPA could not perform the task due to impaired right-hand functions, therefore cannot be considered	NA	NA	NA	NA	NA	NA	NA	NA	NA	NA	NA	NA	NA	NA	NA	NA	NA	NA	NA	NA	NA	NA	NA	NA	NA	NA	NA	NA	NA	NA	NA	NA	NA	NA	NA	NA	NA	NA	NA	NA	NA	NA	NA	NA
Meyer et al., 2015	Cookie Theft - BDAE	English	single case	1lvPPA, HC	1 lvPPA = HC*	NA	NA	NA	NA	NA	NA	NA	NA	NA	NA	NA	NA	NA	NA	NA	NA	NA	NA	NA	NA	NA	NA	NA	NA	NA	NA	NA	NA	NA	NA	NA	NA	NA	NA	NA	NA	NA	NA	NA	NA	NA	NA	NA	NA
Tetzloff et al., 2019	Picnic Picture- WAB	English	group study	nf-av (non-fluent agrammatic variant); nf-av+DAOS (non fluent agrammatic variant and concomitant apraxia of speech)	NA	NA	NA	NA	NA	NA	NA	NA	NA	NA	NA	NA	NA	NA	nf-av follow-up<DAOS+nf-av baseline; nf-av follow-up<DAOS+nf-av follow-up	NA	NA	NA	NA	NA	NA	NA	NA	NA	NA	NA	NA	NA	NA	NA	NA	nf-av follow-up> DAOS+nf-av baseline; nf-av follow-up>DAOS+nf-av follow-up	NA	NA	NA	NA	NA	NA	NA	NA	nf-av follow-up<DAOS+nf-av baseline; n.s. at both follow-up condition	NA	NA	NA	NA
Tippett et al., 2025	Cookie Theft - BDAE	English	group study	16 lvPPA, 17 nfvPPA, 16 svPPA, 18 HC	NA	NA	nfvPPA <HC; svPPA <HC; svPPA < lvPPA	n.s.	nfvPPA > HC; svPPA > HC	n.s.	svPPA < lvPPA	n.s.	svPPA < HC; svPPA < lvPPA	lvPPA < HC; svPPA < HC; nfvPPA < HC	NA	NA	NA	NA	n.s.	NA	svPPA < lvPPA	NA	NA	NA	NA	NA	NA	NA	NA	NA	NA	NA	NA	NA	NA	n.s.		NA	nfvPPA < HC; nfvPPA < lvPPA	NA	svPPA < lvPPA; svPPA < HC	NA	NA	n.s.	NA	NA	NA	NA	NA
Grossman et al., 1996	Spontaneous written description about a familiar topic	English	group study	4 nfvPPA, HC	nfvPPA < HC	grammatical agreement errors and telegraphic form	NA	NA	NA	NA	NA	NA	NA	NA	NA	NA	NA	NA	NA	NA	NA	NA	NA	NA	NA	NA	NA	NA	NA	NA	NA	NA	NA	NA	NA	N	NA	NA	NA	NA	NA	NA	NA	NA	NA	NA	NA	NA	NA
				4nfvPPA, 25 AD	n.s. (nfvPPA < AD, a reduction but not significant)	NA	NA	NA	NA	NA	NA	NA	NA	NA	NA	NA	NA	NA	NA	NA	NA	NA	NA	NA	NA	NA	NA	NA	NA	NA	NA	NA	NA	NA	NA	NA	NA	NA	NA	NA	NA	NA	NA	NA	NA	NA	NA	NA	NA
Heitkamp et al., 2016	Spontaneous writing in a form of a diary	Swiss-German	single case	1 svPPA	NA	NA	NA	NA	NA	NA	NA	NA	NA	NA	NA	NA	NA	NA	NA	a significant increase over time	NA	NA	NA	NA	NA	NA	NA	NA	NA	a significant decrease over time	NA	NA	NA	A significant increase of high frequency words over time	NA	NA	NA	NA	NA	NA	NA	NA	NA	NA	NA	NA	NA	NA	NA
Hwang et al., 2021	Spontaneous writng from two published novels written by the patient	English	single case	1 svPPA, 20 HC	NA	NA	NA	NA	NA	NA	NA	NA	NA	NA	NA	NA	NA	NA	NA	NA	NA	NA	NA	svPPA = HC	svPPA > HC	svPPA = HC	svPPA = HC	svPPA =HC	svPPA = HC	NA	svPPA = HC	svPPA = HC	svPPA = HC	NA	svPPA > HC	NA	svPPA = HC	svPPA = HC	NA	svPPA = HC	NA	NA	NA	NA	NA	NA	NA	NA	NA
*=impaired performance compared to normative data
Underlined studies included also imaging data
italics: including data from longitudinal study
NA not assessed
n.s. not significant
[truncated: 52 more columns]

## Sheet: copying
paper	task	Language	type of study	Subjects	Kana	Kanjii	complexity effect	familiarity effect	frequency effect
Sakurai et al., 2021	ad hoc task	Japanese	Group study	9 svPPA; 11 HC	sv-PPA < HC	sv-PPA < HC	Kanjii: high<low	Kanjii: low<high	Kanjii: low<high

## Sheet: imaging
paper	task	Language	type of study	Subjects	Imaging tecnique	brain regions	ROIs	analysis	Variables	results
Henry et al., 2016	ABRS	English	Group study	12 svPPA; 12 lvPPA; 12 nfvPPA	MRI - VBM	ROIs	L inferior frontal gyrus; L middle frontal gyrus; L precentral gyrus; L superior temporal gyrus; L supramarginal gyrus; L inferior parietal lobule	correlation	grey matter; non words spelling score	L superior/inferior parietal lobe; L precentral gyrus; L postcentral gyrus
Sepelyak et al., 2011	Johns Hopkins Dysgraphia Battery	English	Group study	16 PPA	MRI	whole brain		group comparison: g1: surphace dysgraphia	atrophy pattern	L anterior temporal cortex
Shim et al., 2012	PALPA	English	Group study	36 PPA	MRI	ROIs	L fusiform gyrus; L temporal pole; L inferior frontal gyrus; L temporoparietal junction (angular and supramarginal gyrus)	correlation	cortical thickness; spelling accuracy of regular words	n.s.
									corical thickness; spelling accuracy of irregular words	n.s.
									cortical thickness; spelling accuracy of non words	n.s.
									cortical thickness; spelling errors in regular words	Phonetically implausible negative correlation: L IFG (pars opercularis, pars triangularis)
										Phonetically plausible: n.s.
									cortical thickness; spelling errors in irregular words	negative correlation: L temporal pole; L fusiform gyrus
									cotical thickness; errors in spelling of non words	negative correlation: L supramarginal gyrus; L IFG (pars orbitalis)
Tetzloff et al., 2019	WAB	English	Group study	8 nf-av PPA; 21 nf-av+DAOS; 13 PPAOS	MRI - VBM	ROIs	L inferior forntal gyrus (pars triangularis, pars opercularis)	correlation	grey matter; linguistic features from written picture description	negative correlation: Broca's volume and ratio of unagramamtical utterances
										negative correlation: Broca's volume and ratio of semantic errors
				8 nf-av PPA; 21 nf-av+DAOS						negative correlation: Broca's volume and proportion of correctely produced verbs
n.s. = not significant
