# Supplementary material for: Writing Abilities in Primary Progressive Aphasia: A Scoping Literature Review
Source: Brain Sci. 2026 Apr 17;16(4):420. doi: 10.3390/brainsci16040420 (PMC13114305; doi:10.3390/brainsci16040420)
Supplement: Supplementary file 1 [file brainsci-16-00420-s001.zip › Table S2_Tasks.xlsx]

## Sheet: writing to dictation
test (acronym)	reference	instructions	papers using test	language of the studiy	type of words	n. stimuli	grammatical category of stimuli	psycholinguistic properties of the stimuli											time limit	scoring	error classification
								frequency	imageability	number of letters	number of words in sentences	number of syllabes	number of phoneme	phoneme-grapheme conversion probability	orthographic complexity	orthographic neighborhood	homophone density	stroke number
The Arizona Battery of Reading and Spelling (ABRS)	Beeson et al., 2010	to repeat and write to dictation	Grasso et al., 2017; Henry et al., 2012; Henry et al., 2013; Henry et al., 2016; Nickels et al., 2023	English	regular words	40	name, adjectives, verbs	20 high frequency; 20 low frequency	NA	range: 4-7 (mean = 5.1, SD = 0.92) letters	NA	NA	NA	NA	NA	NA	NA	NA	not present	accuracy; max score: 100	Non phonologically plausible errors; Visual errors.
					irregular word	40		20 high frequency; 20 low frequency
					non words	20	NA	NA		range: 4-6 (mean = 4.95; SD = 0.74) letters											Non phonologically plausible errors; Lexicalization.
Boston Diagnostic Aphasia Examination (BDAE) - Spanish version	García-Albea et al., 1996	to write to dictation	Calabria et al., 2021;	Spanish	regular words	15	NA	NA	NA	NA	NA	NA	NA	NA	NA	NA	NA	NA	not present	accuracy; max score 15	Phonologically plausible errors; Non phonologically plausible errors.
					irregular words
					non words
					sentences	3													not present	accuracy; max score: 12	NA
Batterie d'Évaluation Cognitive du Langage (BECLA)	Macoir et al., 2016	to write to dictation	Lavoie et al., 2019; Macoir et al., 2021	French	regular words	10	NA	10 high frequency; 10 low frequency.	10 high imageability; 10 low imageability	NA	NA	6 monosyllabic; 8 bysillabic; 6 trisyllabic	NA	NA	NA	NA	NA	NA	not present	accuracy; max score: 10	NA
					irregular words	10														accuracy; max score: 10
					non words	10		NA	NA			3 monosyllabic; 4 bisylalbic; 3 trisyllabic		5 high probability; 5 low probability.						accuracy; max score: 10
Esame Neuropsicologico per l'Afasia (ENPA)	Capasso & Miceli (2001)	to write to dictation	Lo Monaco et al., 2020; Rumiati et al., 2016; Silveri et al., 2014	Italian	real words	10	nouns, verbs	NA	NA	range: 5-12 letters	NA	NA	NA	NA	NA	NA	NA	NA	not present	accuracy; max score: 10	Semantic paragraphia; Morphemic errors; General mispellings/orthographic errors; Neologism
					non words	5	NA			range: 4-9 letters										accuracy; max score: 5: 1 point for each corret answer	Lexical-sematic errors; Ortographic errors; Neologism
					sentences	2				NA	9 words; 10 words									accuracy; max score: 2	Orthographic errors; Morphemic errors
Evaluation Neurolinguistica de las Alteraciones del lenguaje (ENAL)	Álvarez & Caplan (1996)	to write to dictation	Benedet et al., 2006	Spanish	real words	32	nouns, verbs	NA	NA	NA	NA	NA	NA	NA	NA	NA	NA	NA	not present	accuracy; max score: 42	Semantic paragraphia; General mispellings/orthographic errors; Omissions
					non words	10	NA														Lexicalization
Graded Difficulty Spelling Test: single words to dictation (or Baxter Spelling Test)	Baxter & Warrington, 1994	to write to dictation	Graham et al., 2004	English	irregular words	60 (2 lists of 30 each)	nouns, adjectives, verbs	NA	NA	NA	NA	NA	NA	NA	NA	NA	NA	NA	NA	accuracy; max score: 60	NA
							nouns, adjectives, verbs
Johns Hopkins Dysgraphia Battery (JHU-DDB)	Beeson & Hillis, 2001	to write to dictation	Rofes et al., 2019; Sepalyak et al., 2011	English	real words	326	28 nouns; 28 verbs; 28 adjectives; 20 functors	146 high frequency; 146 low frequency	NA	range: 4-8 letters	NA	NA	NA	30 high probability; 80 low probability.	NA	NA	NA	NA	not present	accuracy; max score: 306	Semantic paragraphias; Phonologically plausible errors; Non phonologically plausible errors; Morphemic errors
					non words	34	NA	NA		NA				NA
Psycholinguistic assessments of language processing in aphasia (PALPA 30)	Kay et al., 1996	to write to dictation	Tree et al., 2005	English	real words	24	NA	NA	NA	NA	NA	NA	NA	NA	NA	NA	NA	NA	not present	accuracy; max score: 24	NA
Psycholinguistic assessments of language processing in aphasia (PALPA 39)			Code et al., 2013; Code et al., 2006 (adaptation); Tree et al., 2005	English	real words	24	NA	NA	NA	NA	NA	NA	NA	NA	NA	NA	NA	NA	not present	accuracy; max score 24	NA
Psycholinguistic assessments of language processing in aphasia (PALPA 40)			Code et al., 2013; Tree et al., 2005; Shah-Basak et al. 2021	English	real words	40	NA	NA	NA	NA	NA	NA	NA	NA	NA	NA	NA	NA	not present	accuracy; max score:40	Semantic paragraphias
Psycholinguistic assessments of language processing in aphasia (PALPA 44)			Code et al., 2013; Shim et al., 2012 (adaptation); Tree et al., 2005	English	real words	40	NA	NA	NA	NA	NA	NA	NA	NA	NA	NA	NA	NA	not present	accuracy; max score: 40	NA
Psycholinguistic assessments of language processing in aphasia (PALPA 45)			Code et al., 2013; Krajenbrink et al., 2020; Shim et al., 2012 (adaptation) Tree et al., 2005	English	non words	24	NA	NA	NA	range: 3-5 letters	NA	NA	NA	NA	NA	NA	NA	NA	not present	accuracy; max score: 24	NA
Peabody Picture Vocabulary Test-Revised (PPVT-R)	Dunn & Dunn, 1997		Thompson et al., 2007	English	real words	60	NA	30 high	NA	NA	NA	NA	NA	NA	NA	NA	NA	NA	not present	accuracy; max score 60	NA
								30 low
Japanese Standard Test for Aphasia (SLTA)	SLTA Committee, 1997	to write to dictation	Fushimi et al., 2003	Japanese	kana	10	NA	NA	NA	NA	NA	NA	NA	NA	NA	NA	NA	NA	not present	accuracy; max score: 10	NA
					kanji	5														accuracy; max score: 5
Sophia Analysis of Language in Aphasia (SALA)	Fujibayashi et al., 2004	to write to dictation	Ota et al., 2025	Japanese	kana	30	NA	NA	NA	NA	NA	NA	NA	NA	NA	NA	NA	NA	not present	accuracy; max score: 30	non-response, phonological substitution, phonological and visual substitution, character omission, stroke composition error (including misapplications of diacritical marks; voiced sound marks), unclassifiable error
					kanji	30														accuracy; max score: 30	non-response, lexical-level phonologically plausible substitution, visual substitution, semantic substitution, unrelated substitution, stroke composition error, unclassifiable error
ad hoc task	Clerc et al., 2015	to write to dictation	Clerc et al., 2013	French	regular words; irregular words; non words	15	NA	NA	NA	NA	NA	NA	NA	NA	NA	NA	NA	NA	not present	accuraxy; max scorre: 15	Phonologically plausible errors; Non phonologically plausible errors; Lexicalization
ad hoc task	Graham et al., 2000	to repeat and write to dictation	Graham et al., 2000; Graham et al., 2004	English	regular words	18	NA	high: mean = 785.2; medium: mean = 44.3; low: mean = 5.0	NA	NA	NA	monosyllabic	NA	high frequency - high predictability: mean = 156.0; high frequency - low predictability: mean = 159.8; low frequency - high predictability: mean = 2.7; low frequency - low predictability: mean = 5.5	NA	NA	NA	NA	not present	accuracy: max score 18	Phonologically plausible errors; Non phonologically plausible errors
					irregular words	18	NA	high: mean = 760.5; medium: mean = 43.2; low: mean = 3.8				monosyllabic							not present	accuracy: max score 18	NA
ad hoc task	Harris et al., 2019	to write to dictation	Harris et al., 2018	English	regular words	20	NA	NA	NA	NA	NA	NA	NA	NA	NA	NA	NA	NA	not present	accuracy; max score: 26	NA
ad hoc task	Macoir & Bernier, 2002	to write to dictation	Macoir et al., 2002	French	real words	97	nouns (living)	matched	NA	NA	NA	NA	NA	NA	matched	NA	NA	NA	not present	accuracy: max score: 216	NA
						119	nouns (non living)
ad hoc task	developed by Center for Aphasia Research and Rehabilitation Georgetown University Medical Center	to write to dictation	Meyet et al., 2016b	English	regular words	20	NA	10 high frequency; 10 low frequency.	NA	NA	NA	NA	NA	NA	NA	NA	NA	NA	not present	accuracy; max score: 20	NA
					irregular words	20		10 high frequency; 10 low frequency.												accuracy; max score: 20
ad hoc task	Morello García et al., 2021	to write to dictation	Morello Garcia et al., 2021	Spanish	regular words	20	regular and irregular words balaced for frequency	NA	NA	NA	NA	40 di- and trisyllabic (regular and irregular words balaced for lenght)	NA	NA	NA	NA	NA	NA	not present	accuracy; max score: 60	Phonologically plausible errors; Non phonologically plausible errors
					irregular words	20
					nonwords (formed from the recombination of the syllables of 10 regular and 10 irregular words)	20						10 disyllabic
												10 trisyllabic
ad hoc task	Hodges et al., 1992	to repeat and write to dictation	Patterson et al., 2006	English	regular words; irregular words.	36	NA	high and low	NA	NA	NA	monosyllabic	NA	NA	NA	NA	NA	NA	not present	accuracy; max score:36	NA
ad hoc task	Rohrer et al., 2010	to write to dictation	Roher et al., 2010	English	real words	10	NA	NA	NA	3 letters	NA	NA	NA	NA	NA	NA	NA	NA	not present	accuracy; max score: 10	NA
ad hoc task	Tee et al., 2022	to write to dictation	Tee et al., 2022	Chinese	pictographic charaters	12	NA	different levels of frequency	NA	NA	NA	NA	NA	NA	NA	NA	different levels of homophone density	different levels of stroke numbers	not present	accuracy; max score: 12	Phonologically plausible errors; Non phologically plausible errors; Visual errors
					ideographic characters	12													not present	accuracy; max score: 12
					semantic-phonetic compound characters	36													not present	accuracy; max score: 36
ad hoc task	Teichmann et al., 2019	to write to dictation	Teichamm et al., 2021	French	15 irregular words	45	NA	matched	NA	NA	NA	NA	NA	regular	NA	no orthographic neighborhood	NA	NA	not present	accuracy ; max score: 45	NA
					15 regular words		nouns (living and non living)
					15 non words		NA	NA
ad hoc task	NA	to write to dictation	Jefferies et al., 2006; Krajenbrink et al., 2020	English	letters	26	NA	high frequency; low frequency	NA	NA	NA	NA	NA	NA	NA	NA	NA	NA	not present	accuracy; max score: 26	Combination of letters; Multi letter response
Legend
NA = information not available
SD = standard deviation

## Sheet: written naming
test (acronym)	reference	instructions	papers using test	language of the study	type stimuli	n. stimuli	grammatical category of stimuli	semantic category	psycholinguistic properties of the stimuli						scoring	cut off	errors classification
									frequency	word length	familiarity	spelling regularity	imageability	phonological complexity
Boston Diagnostic Aphasia Examination (BDAE) - Spanish version	García-Albea et al., 1996	to name items	Calabria et al., 2021	Spanish	NA	10	nouns	NA	NA	NA	NA	NA	NA	NA	accuracy; max score: 10	NA	NA
Batterie d'Évaluation Cognitive du Langage (BECLA)	Macoir et al., 2016	to name items	Lavoie et al., 2019	French	NA	10	objects nouns	5 living	10 high; 10 low	NA	NA	10 regular; 10 irregular	NA	NA	accuracy; max score: 20	NA	NA
								5 non living
						10	verbs	1 no-argument verb
								4 1-argument verb
								5 2-argument verb
The Comprehensive Aphasia Test (CAT)	Swinburn et al., 2005	to name items	Haimeister et al., 2016	English	NA	21	objects nouns; actions	NA	NA	NA	NA	NA	NA	NA	accuracy; max score. 21	NA	NA
Evaluation Neurolinguistica de las Alteraciones del lenguaje (ENAL)	Álvarez & Caplan (1996)	to name items	Benedet et al., 2006	Spanish	NA	32	objects nouns	animals, tools, fruits/vegetables	NA	NA	NA	NA	NA	NA	accuracy: max score: 32	NA	Phonetic; Phonological; Semantic; No response
Esame Neuropsicologico per l'Afasia (ENPA)	Capasso & Miceli (2001)	to name items	Rumiati et al., 2016; Silveri et al., 2014	Italian	NA	5	objects nouns	NA	NA	NA	NA	NA	NA	NA	accuracy; max score: 10	2.7	Semantic; Morphologic Ortographic Circonlocuzione Anomia Visual Conduites d’approche Neologism Frammento
						5	actions									3
Written Naming from Peabody Picture Vocabulary Test-Revised (PPVT-R)	Dims & Dunn, 1981	to name items	Thompson et al., 2007	English	NA	30	NA	NA	high	NA	NA	NA	NA	NA	accuracy; max score: 60	NA	NA
						30			low
Japanese Standard Test for Aphasia (SLTA)	SLTA Committee (1997)	to name items	Fushimi et al., 2003	Japanese (Kanji - Kana)	80 black and white line drawings; 10 with colours	90	objects nouns	body parts	not matched among categories	NA	not matched among categories	NA	NA	NA	accuracy; max score: 90	NA	NA
								colours
								animals
								vegetable/fruits
								vehicles
								sport
								utensils
								musical instrument
								processed food
ad hoc task	Croot et al., 1998	to name items	Graham et al., 2004	English	black and white line drawings	60	objects nouns	NA	NA	one, two or three syllables in length (20 items each)	NA	NA	NA	NA	accuracy; max score: 60	NA	NA
ad hoc task	Hernández et al., 2008	to name items	Cano et al., 2010; Hernandez et al., 2008	Spanish and Catalan	black and white line drawings	72	36 object nouns	NA	Spanish: matched lemma frequency (nouns: mean = 88; verbs: mean = 91); Catalan: matched lemma frequency (nouns: mean = 45356; verbs: mean = 1306)	Spanish: matched length (nouns: mean = 6; verbs: mean = 6); Catalan: matched length (nouns: mean = 5; verbs: mean = 5)	Spanish: matched familiarity (nouns: mean = 6; verbs: mean = 6)	NA	Spanish: matched imageability (nouns: mean = 5; verbs: mean = 5)	NA	accuracy; max score: 72	NA	formal errors; circomlocutions; lexical; morphological; no response; semantic; visual
							36 actions
ad hoc task	Berndt et al., 1997	to name itema	Hillis et al., 2002	English	black and white line drawings	30	unambiguos verbs	NA	NA	NA	NA	NA	NA	NA	accuracy; max score: 90	NA	NA
						30	unambigiuos nouns		matched for surface frequency of verbs (combined frequencies for all inflectional forms)
						30	unambiguos nouns		matched to base frequency of verbs (uninflected verb frequency)
Legend
NA = information not available

## Sheet: written sentence generation
test (acronym)	reference	instructions	papers using test	language	type of sentences	n item	scoring	linguistic features considered/errors classification
Written production of sentences from Evaluation Neurolinguistica de las Alteraciones del lenguaje (ENAL)	Álvarez et al., 1996	describe each of a series of pictures by constructing an appropriate sentence. For each picture, the correct verb or verbs to be employed are provided in spoken infinitive form. The parts of the picture that have to be labelled or described are indicated by arrows, and the required grammatical construction (active or passive) is indicated by an arrow preceded by a dot	Benedet et al., 2006	Spanish	five syntactic constructions: active direct and indirect object, passive direct and indirect object, center-embedded, relative clauses.	25	a total score which include points for: 1) correct lexical items; 2) correct thematic roles for each lexical item; 3) correct sentence structure	NA
writing sentences including a noun stimulus (adaptation from PALPA)	Kay et al., 1996	write a sentence given each of the 24 high imageability-high frequency object stimulus nouns	Code et al., 2006	English	NA	24	different features	function words
								verbal predicates
								pronouns
								% pronouns
								"I" as initial
								total words
								mean words for sentence
								total arguments
								arguments per verbal predicate
								total inappropriate argument
								determiner omissions
								preposition errors
Verb Generation Test	Webster, 1999	write a sentence that included the given cue (a verb)	Code et al., 2006	English	NA	26	different features	function words
								nouns
								pronouns
								% pronouns
								"I" as subject
								total words
								mean words for sentence
								total arguments
								total inappropriate arguments
								arguments per verbal predicate
								stimulus verb not used as a main verb
								sentences without main verb
								preposition errors
								determiner omission
								inflection errors
ah hoc task	Roher et al., 2010	construct grammatical sentences containing each of 10 written target words	Roher et al., 2010	English	NA	10 (early, caught, pushed, small, walked, throw, blue, new, radio, tree)	total score which evaluates the accuracy in the production of syntactically correct sentences	NA
Legend
NA = information not available

## Sheet: written description
test (acronym)	reference	instructions	papers using the test	language	image	picture features	time	cut off	features considered in papers
Written Picture description from The Comprehensive Aphasia Test (CAT)	Swinburn et al., 2005	describe the picture using sentences	Krajenbrink et al., 2020; Taylor-Rubin et al., 2021	English		black and white	NA	19	global score
Cookie Theft from the Boston Diagnostic Aphasia Examination (BDAE)	Goodglass & Kaplan, 1972	Write as much as you can about what you see going on in this picture. Subject was encouraged to continue writing for 2 minutes, but may be permit to work longer if his writing is rilevant but slow	Code et al., 2006; Graham et al., 2004; Sitek et al., 2015a; Meyer et al., 2015; Tippett et al., 2025	English; Polish		23 x 16 cm black and white	no time limit	Not present	Meyer et al., 2015: global score; max score: 11; Sitek et al., 2015a: Number of words; Nouns; Verbs; Deletions; Insertions; Substitutions; Transpositions; Sentence Length; Complex sentence; Correct sentence; Omissions of diactirical marks; Puntuaction errors; Code et al., 2006: Time; Words per minute; Nouns; Verbs; Function words; Content words; Info Units; Graham et al., 2004: Word count; inform…
Picture from the Frenchay Aphasia Screening Test	Enderby et al., 1996	describe the picture using sentences	Sitek 2015a,b	Polish		black and white	no time limit	Not present	Number of words; Nouns; Verbs; Deletions; Insertions; Substitutions; Transpositions; Sentence Length; Complex sentence; Correct sentence; Omissions of diactirical marks; Puntuaction errors
Picnic Scene from the Wester Aphasia Battery (WAB)	Kertesz, 1982	describe the picture using sentences	Code et al., 2006; Hernandez et al., 2022; Tezloft et al., 2019	English		black and white	2-5 minutes	Not present	Code et al., 2006: Time; Words per minute; Nouns; Verbs; Function words; Content words; Info Units; Hernandez et al., 2002: CU (Content Unit); Unambiguous CU; Ambiguous CU; Unit of speech; CU/total Units; Tezlof et al., 2019: Mean length of utterance; Utterrances; Word count; Verb ratio; Noun ratio; Function word ratio; Correct verb ratio; Grammatical utterance ratio; Ungrammatical utterance rati…
Beach scene	created by Warrington (unpublished)	describe the picture using sentences	Sitek et al., 2015a	Polish		black and white	no time limit	Not present	Number of words; Nouns; Verbs; Deletions; Insertions; Substitutions; Transpositions; Sentence Length; Complex sentence; Correct sentence; Omissions of diactirical marks; Puntuaction errors
ad hoc task	Grossman et al., 1996	write about a familiar topic	Grossman et al., 1996	English	/	/	no time limit	Not present	semantic content, grammatical form and mechanical attributes
ad hoc task	Heitkamp et al., 2016	spontaneous writing in a form of a diary	Heitkamp et al., 2016	German	/	/	no time limit	Not present	overall structure and vocabulary: number of missing/unfinished entires, words per entries, type-token ratio, inappropriate quotation marks/total number of words; surface dysgraphia and semantic errors: semantic paragraphias/total number of words, surface dysgraphia errors/total number of words, inappropriate quotation marks/total number of words; syntax: use of simple vs complex connectives, synt…
ad hoc task	Hwang et al., 2021	published novel written by the patient	Hwang et al., 2021	English	/	/	no time limit	Not present	lexical: unique lemmas, lexical density, total and unique nouns, tota and unique adjectives, total and unique verbs, total and unique adverbs; lexico-semantic: familiarity, concreteness, imageability, meaningfulness, age of acquisition, co-occurence probability, semantic distinctiveness
Legend
NA = information not available

## Sheet: copying
test	reference	instructions	papers using test	language	type stimuli	n. stimuli	grammatical category of stimuli	semantic category	examples	psycholinguistic properties of the stimuli					time limit	scoring	errors classification
										frequency	word length	familiarity	spelling regularity	imageability
ad hoc task	Sakurai et al., 2021	transcribe the visually presented input	Sakurai et al., 2021	Japanese Kanji	NA	100	NA	NA	NA	balanced logaritmic frequency	single character	NA	NA	NA	No limit	accuracy; max score: 100	Semantic paragraphias; visual errors; phonological errors; mixed errors; neologism; no response
				Japanese Kana	NA	100	NA	NA	NA	balanced logaritmic frequency	single character	NA	NA	NA	No limit	accuracy; max score: 101
Legend
NA = information not available
