# Supplementary material for: Writing Abilities in Primary Progressive Aphasia: A Scoping Literature Review
Source: Brain Sci. 2026 Apr 17;16(4):420. doi: 10.3390/brainsci16040420 (PMC13114305; doi:10.3390/brainsci16040420)
Supplement: Supplementary file 1 [file brainsci-16-00420-s001.zip › Table S3_Errors definition.xlsx]

## Sheet: error
Paper	Language	Error	Definition (as in the paper)
Graham et al., 2000	English	Phonologically plausible	if the initial phoneme was spelled plausibly, and the rime of the word was spelled in either of two ways: (1) in the same way as that of a word which rhymes with the target (shoe --> shew); (2) a way that would lead one to read get word, if grapheme-phoneme conversion rules were applied
		Non phonologically plausible	couch --> coch; scribe --> scripe
Lo Monaco et al., 2020	Italian	Phonologically plausible or surface errors	errors on words whose orthography relies on lexical knowledge (cieco --> ceco; conoscenza --> conosc-i-enza)
		Orthographic errors	omissions, transpositions, insertions, and substitutions of letters both in words and in pseudowords (“demogratiche” for “democratiche” [democratic]; “gegrunna” for “getrunna” [pseudoword])
		Repetition/omission strokes	repetition of a letter (only for similar or identical)
		Violation of spatial relationship	violation of spatial relationship between letters, and between strokes (apraxic of spatial errors)
		Allografia	number of case shifting within single items
Sepalyak et al., 2011	English	Phonologically plausible errors	leopard (lep′ərd) --> lepperd
		Phonologically implausible non words	leopard --> leoprand
		Semantically related words	leopard --> tiger
		Phonologically similar word	leopard --> shepherd
		Partial response	leopard --> leop
		Unrelated	leopard --> snow
		Mixed	leopard --> leppand; leopard --> lyun
Shim et al., 2012	English	Lexical	subj wrote an actual English word but not the correct one
		Phonetically plausible	what the subject wrote could feasibly be pronounces as the target word
		Phonetically implausible	no definition given
Tee et al., 2022	Chinese	Homophone paragraphia	Wrote a homophone of target character
		Phonologically alike paragraphia	Wrote either (1) a near-homophone or (2) a character that has same phonemes but different lexical tone
		Phonetic radical dysgraphia	Wrote the phonetic radical of target character
		Semantic paragraphia	rote a character that share similar meaning to target character
		Visual dysgraphia	Wrote a non-existing character that visually resembles the target character
		Stroke dysgraphia	Compared to target character, one to three target strokes of the written response are malformed, malpositioned redundant, or omitted
		Radical dysgraphia	One or more of the radical in the written character are either substituted, transposed, omitted or redundant
		Compound word dysgraphia	Wrote the other character in the compound word
		Script dysgraphia	Wrote the Simplified Chinese form of the target character
		Motor dysgraphia	Written response consist of disproportionate or malformed strokes likely secondary to dyskinetic movement disorders
		Neographism	Wrote a non-existing character with existing radicals
		Perseveration dysgraphia	Repeatedly wrote an inaccurate character
Ota et al., 2025	Japanese	Kanji errors:
		Non response	impaired recall of characters
		Phonologically plausible substitution	lexical-level replacement with a homophone that has a different meaning
		Visual substitution	replacing with a visually similar character
		Semantic substitution	replacing with a character that has a similar meaning
		Unrelated substitution	replacing with a semantically and phonologically unrelated charcater
		Stroke composition error	addition or omission of character strokes
		Unclassifiable error	errors not classified as other thypes, including transposition, addition of extraneous charcaters, non-existent character, or only a few strokes of a character
		Kana errors:
		Non response	impaired recall of characters
		Phonological substitution	replacing with a character that is not visually similar
		Phonological and visual substitution	replacing with a visually similar character
		Character omission	omission of component characters
		Stroke composition error	addition or omission of character strokes or misapplication of diacritical marks
		Unclassifiable error	errors not classified as other types, including allographic error, transposition, addition of extraneous characters, non-existent character, or only a few strokes of a character
Legend
Phonologically Plausible (PPE)
Non Phonologically Plausible (nonPPE)
Lexico-semantic
