# Supplementary material for: Writing Abilities in Primary Progressive Aphasia: A Scoping Literature Review
Source: Brain Sci. 2026 Apr 17;16(4):420. doi: 10.3390/brainsci16040420 (PMC13114305; doi:10.3390/brainsci16040420)
Supplement: Supplementary file 1 [file brainsci-16-00420-s001.zip › Table S4_Features definition.xlsx]

## Sheet: features
Linguistic features	Definitions (as in the papers)
	Code et al., 2006	Graham et al., 2004	Heitkamp et al., 2016	Josephy-Hernandez et al., 2023	Hwang et al., 2021	Sitek et al., 2015 a-b	Tippett et al., 2025	Tetzlof et al., 2019
Time (mins)	Time in minutes	NA	NA	NA	NA	NA	NA	NA
Time (seconds)	NA	Time in seconds	NA	NA	NA	NA	NA	NA
Information or Content Units	Number of information Units	Information Units: this includes any unit of information which would assist a listener not looking at the picture in achieving an accurate understanding of the scene; it provides a measure of how informative a description is.	NA	Content Units: content information units are words that are intelligible in context, accurate in relation to the picture or topic, and relevant to and informative about the content of the picture or the topic. Words do not have to be used in a grammatically correct manner to be included in the corrent information count.	NA	NA	Percentage of CUs on a total of 52 CUs - concepts mentioned by at last one healthy control describing the Cookie Theft Picture which captures the relevance of written output of the picture scene (i.e., content units relevant to the Cookie Theft Picture task according to Yorkston and Beukelman and Craig et al.,)	NA
Noun CUs	NA	NA	NA	NA	NA	NA	Nouns CUs produced in the description of the Cookie Theft Picure	NA
Verbs CUs	NA	NA	NA	NA	NA	NA	Verbs CUs produced in the description of the Cookie Theft Picture	NA
Prepositional phrase CUs	NA	NA	NA	NA	NA	NA	Prepositional phase CUs produced in the description of the Cookie Theft Picture	NA
Nouns phrase Cus	NA	NA	NA	NA	NA	NA	Nouns phrase CUs produced in the description of the Cookie Theft Picure	NA
Verb phrase CUs	NA	NA	NA	NA	NA	NA	Verb phrase CUs produced in the description of the Cookie Theft Picture	NA
Core Lexicon Words	NA	NA	NA	NA	NA	NA	The Core Lexicon Words are single-word lexical items commonly produced by healthy individuals in their descriptions of the Cookie Theft Picture. The list consists of 26 words (16 content words and 10 functions words). Each written discourse sample was manually analyzed for the presence or absence of each item, and the percentage of the 26 possible items were calculated.	NA
Unambiguous Content Units	NA	NA	NA	Unambiguously refer to a particular object/entity, action, or property of a specific object/entity in the picture. The term used can only apply to a single feature within the scene.	NA	NA	NA	NA
Inaccurate/irrelevant information	NA	This includes any unit of information which is wrong (e.g., ‘‘The mother is cooking’’), or which may be correct, but would not satisfy the criteria for an information unit (e.g.,‘‘It’s a strange situation’’ or ‘‘The children would be frightened’’). Redundant (e.g., ‘‘a grown-up woman’’) and ambiguous information (e.g., ‘‘She has them open’’) were also included here.	NA	NA	NA	NA	NA	NA
Ambiguous Content Units	NA	NA	NA	The term can corrispond to more than one feaure within the scene	NA	NA	NA	NA
Self referential	NA	NA	NA	Any first-person pronouns as "I", "we", "us"	NA	NA	NA	NA
Units of speech (Units, i.e., U)	NA	NA	NA	Total counts of every word, non word, false start. Contractions (i.e., "they're) are counted as two units.	NA	NA	NA	NA
CU/Unit of speech ratio (CU/U)	NA	NA	NA	Total CU divided by total Unit as a measure of content density; this correspond to the term informativeness. Higher value does not always reflect a language sample that convey greater meaning, as it not only depends on the number of CU (nominator) but also the total number of Units (denominator).	NA	NA	NA	NA
communication efficiency	NA	NA	NA	NA	NA	NA	syllables per CU, Syll/CU	NA
Number of words	Total number of words	Word count: the total number of word was counted. Paraphasias and neologisms were included, but expressions of hesitation such as um, ah, or er were not. Contractions such as they’re and hasn’t were counted as two words and compound nouns (if included in the Oxford Dictionary) were counted as one word.	NA	NA	NA	Total number of words (raw score)	Number of total words	Word count- total number of words
Words per minute	Total words per minute	NA	NA	NA	NA	NA	NA	NA
Words per entry	NA	NA	Number of words per entry - tokens	NA	NA	NA	NA	NA
Syllables							Numer of total syllables
Total nouns	Total nouns	Total number of nouns (by type)	NA	NA	Total nouns	NA	NA	NA
Nouns per word	NA	Total number of nouns/total words (token)	NA	NA	NA	Percentage of nouns: total number of nouns/total words	Percentage of nouns/total words	Total number of nouns/total words
Total verbs	Total verbs	Total number of verbs (by type), excluded verbs which were incorrect in either their semantic or phonological content (Bird et al., 2000).	NA	NA	Total verbs	Total number of verbs (raw score)	NA	NA
Verbs per word	NA	Total number of verbs/total words (token)	NA	NA	NA	Percentage of verbs: total number of verbs/total words	Percentage of verbs/total words	Total number of verbs/total words
Content words	Total content words	Content words include nouns, verbs, adverbs, adjectives	NA	NA	NA	NA	Numbers of all content words (i.e.,adjectives,adverbs, nouns, verbs)	NA
Content word/total words	NA	Content words/total words	NA	NA	NA	NA	NA	NA
Function words	Total function words	Function words inlcude pronouns, articles,conjunctions, quantifiers and prepositions	NA	NA	NA	NA	Numbers of all function words (i.e., articles; conjunctions; particles - a class of function words that includes adverbial particles, the infinitival particle "to", discoure particles, negative particles; prepositions; pronouns)	NA
Function words rate	NA	NA	NA	NA	NA	NA	NA	Total number of function words/total words (articles, pronouns, prepositions)
Function word/total function and content word	NA	Function words/total function and content words	NA	NA	NA	NA	NA	NA
Content to function words ratio	NA	Content to function words ratio	NA	NA	NA	NA	NA	NA
Unusual use of function words/total number of words	NA	NA	Unusual use of function words (such as prepositions and articles)/total number of words	NA	NA	NA	NA	NA
Pronouns	Total number of pronouns	NA	NA	NA	NA	NA	NA	NA
% Pronouns	%Pronouns	NA	NA	NA	NA	NA	Percentage of pronouns/total words	NA
Determines	Total number of determiners	NA	NA	NA	NA	NA	NA	NA
Articles/total words	NA	NA	NA	NA	NA	NA	Percentage of articles/total words	NA
Conjunctions/total words	NA	NA	NA	NA	NA	NA	Percentage of conjunctions/total words	NA
Particles	NA	NA	NA	NA	NA	NA	Particles (a class of function words that includes adverbial particles, the infinitival particle "to", discoure particles, negative particles)/total words	NA
Prepositions	NA	NA	NA	NA	NA	NA	Percentage of prepositions/total words	NA
Unique Lemmas	NA	NA	NA	NA	Unique lemmas	NA	NA	NA
Lexical Density	NA	NA	NA	NA	Lexical densisty	NA	NA	NA
Unique nouns	NA	NA	NA	NA	Unique nouns	NA	NA	NA
Total adverbs	NA	NA	NA	NA	Total adverbs	NA	NA	NA
Adverbes/total words	NA	NA	NA	NA	NA	NA	Percentage of adverbes/total words	NA
Unique adverbs	NA	NA	NA	NA	Unique adverbs	NA	NA	NA
Unique verbs	NA	NA	NA	NA	Unique verbs	NA	NA	NA
Total adjectives	NA	NA	NA	NA	Total adjectives	NA	NA	NA
Adjectives/total words	NA	NA	NA	NA	NA	NA	Percentage of adjectives/total words	NA
Unique adjectives	NA	NA	NA	NA	Unique adverbs	NA	NA	NA
Semantic error rate	NA	NA	The total number of semantic paragraphias/total number of words in a week's diary. Semantic paragraphias: if a word was understandable, but not precise enough within the context.	NA	NA	NA	NA	All semantic error/total words
Surface dysgraphias	NA	NA	The total number of surface dysgraphias/total number of words in a week's diary. Surface dysgraphia: if a word's spelling deviated from orthographical convention without altering the sound.	NA	NA	NA	NA	NA
Type Tokens Ratio: New words used (types)/total number of words (tokens)	NA	NA	Referring to the new terms used per each entry diary/total number of words used: indicative of a rich vocabulary.	NA	NA	NA	NA	NA
The frequency of words	NA	NA	The median words frequencies per week on 168 entries of a diary using the CELEX database (Baayen, Piepenbrock & Van Rijn, 1993)	NA	NA	NA	NA	NA
Perseveration at words level	NA	NA	NA	NA	NA	Perseveratives errors (words) (raw score)	NA	NA
Use of simple connectives	NA	NA	Use of simple connectives (like "and" and "then")	NA	NA	NA	NA	NA
Sentences	Total number of sentences	NA	NA	NA	NA	Total number of sentences	NA	NA
Mean sentences	Mean sentences	NA	NA	NA	NA	NA	NA	NA
Mean length of utterances (MLU)	Mean words per sentence	NA	NA	NA	NA	Max sentence length (raw score)	NA	Mean length of utterrance
Complex sentences	NA	NA	NA	NA	NA	Total number of complex sentences (raw score): number of sentences containing more than one phrase composed of subject ad predicate	NA	NA
Complex utterrances ratio	NA	NA	NA	NA	NA	NA	NA	Utterances with embeddings/total words.
Utterances	NA	NA	NA	NA	NA	NA	NA	Number of utterrances
Correct verbs ratio	NA	NA	NA	NA	NA	NA	NA	Correct verbs/total words
Correct sentences/grammatical utterance ratio	NA	NA	NA	NA	NA	Total number of correct sentences (raw score), namely number of sentences without syntactic errors.	NA	Grammatical utterrance, meaning there were no errors/total words.
Correct grammatical endings on words	NA	This includes correct grammatical endings on correct words (e.g., cookies, boy’s, taking, etc.), as well as contractions (e.g., hasn’t, we’re, I’ll) (Menn et al., 1994). Endings which were incorrect, or which were appended to semantically or phonologically incorrect words, were ignored. This measure provides an indication of ‘‘grammatical support’’ (Menn et al., 1994).	NA	NA	NA	NA	NA	NA
Ungrammatical utterance ratio	NA	NA	NA	NA	NA	NA	NA	Ungrammatcial utterrances/total words. Ungrammatical: meaning that there were obligatory words omitted or one to three semantic or syntactic errors were present.
Non-utterance ratio	NA	NA	NA	NA	NA	NA	NA	Non utterrance/total words. Non utterrance: meaning that the utterance was an isolated noun phrase or that there was no finite or tensed verb in the phrase.
Sentences without main verbs	Number of sentences without main verbs	NA	NA	NA	NA	NA	NA	NA
Syntactic errors- Errors in sentence composition	NA	Grammatical errors were counted	Sentence inversions or repetition of parts of sentences, as well as word elisions.	NA	NA	NA	NA	NA
Syntactic errors ratio	NA	Grammatical errors per words	NA	NA	NA	NA	NA	All syntactic errors/total words
Syntactic structure	NA	NA	Analyzing the use of subordinate clauses and use of connectives distinguishing between simple and complex connectives (e.g., simple: and, then versus complex: in spite of, because).	NA	NA	NA	NA	NA
Main verbs	Main verbs	NA	NA	NA	NA	NA	NA	NA
Number of arguments	Total number of argumets	NA	NA	NA	NA	NA	NA	NA
Mean arguments	Mean arguments	NA	NA	NA	NA	NA	NA	NA
Total inappropriate arguments	Total inappropriate arguments (some that used the stimulus as adjective or noun were semantically and structurally problematic - i.e., "I made in fetch"; "Hide are about")	NA	NA	NA	NA	NA	NA	NA
Verbal predicates	Total verbal predicates	NA	NA	NA	NA	NA	NA	NA
Argument per verbal predicate	Arguments per verbal predicates	NA	NA	NA	NA	NA	NA	NA
Verbless construction	Verbless constructions	NA	NA	NA	NA	NA	NA	NA
Stimulus verb not used as main verb	The stimulus verb is not used as main verb	NA	NA	NA	NA	NA	NA	NA
Determiner omissions	Omission of determiners	NA	NA	NA	NA	NA	NA	NA
Preposition errors	Errors on prepositions	NA	NA	NA	NA	NA	NA	NA
Inflectional errors	Inflectional errors on verbs (i.e., omissions, including present particle - ing, third person singular -s; past tense and past participle ending)	NA	Inflectional morphemes/total words (in German very often used to indicate number, gender, case)	NA	NA	NA	NA	NA
Inflections Total	Total correct inflections	NA	NA	NA	NA	NA	NA	NA
“I” initial - "I" as a subject	"I" initial	NA	NA	NA	NA	NA	NA	NA
Perseverations at sentence level	NA	NA	NA	NA	NA	Perseverative errors- phrase construction (raw score)	NA	NA
Total spelling errors	NA	Spelling errors were counted	NA	NA	NA	NA	NA	NA
Total letter errors	NA	NA	NA	NA	NA	Sum of the letter errors (raw score)	NA	NA
Omissions	NA	NA	NA	NA	NA	Sum of the letter omitted (raw score)	NA	NA
Insertions	NA	NA	NA	NA	NA	Sum of the letter inserted (raw score)	NA	NA
Substitutions	NA	NA	NA	NA	NA	Sum of the letter substituted (raw score)	NA	NA
Transpositions	NA	NA	NA	NA	NA	Sum of the letter transposited (raw score)	NA	NA
Mixed script	NA	NA	NA	NA	NA	Percentage of patients with mixed script	NA	NA
Features of micrographia	NA	NA	NA	NA	NA	Percentage of patients with micrographia	NA	NA
Omission of diacritical marks	NA	NA	NA	NA	NA	Percentage of patients with omission of diacritical marks	NA	NA
Inappropriate use of the quotations marks	NA	NA	Total number of inappropriate use of the quotations marks/total words in a week in a diary	NA	NA	Percentage of patients with inappropriate use of quotations marks	NA	NA
Punctuation errors	NA	NA	NA	NA	NA	Percentage of patients with punctation errors	NA	NA
Familiarity	NA	NA	NA	NA	How commonly a word is encountered	NA	NA	NA
Concreteness	NA	NA	NA	NA	How concret/abstract a word is	NA	NA	NA
Imageability	NA	NA	NA	NA	How easily one can construct a mental image of the word	NA	NA	NA
Meaningfulness	NA	NA	NA	NA	How many associations a word has	NA	NA	NA
Age of acquisition	NA	NA	NA	NA	Age at which a word was learned	NA	NA	NA
Polysememy	NA	NA	NA	NA	How many meanings a word can have	NA	NA	NA
Co-occurance probability	NA	NA	NA	NA	Probability of words occurring togheter	NA	NA	NA
Semantic distinctveness	NA	NA	NA	NA	Ambiguity of word, based on context	NA	NA	NA
Legend
NA = features not included
